# Supplementary material for: Antibacterial and Antioxidant Activity of Dysphania ambrosioides (L.) Mosyakin and Clemants Essential Oils: Experimental and Computational Approaches
Source: Antibiotics (Basel). 2022 Apr 5;11(4):482. doi: 10.3390/antibiotics11040482 (PMC9031865; doi:10.3390/antibiotics11040482)
Supplement: Supplementary file 1 [file antibiotics-11-00482-s001.zip]

Archive with 1 entries (1 files):
- antibiotics-1668866-supplementary.pdf
